# Supplementary material for: Enhanced Antimicrobial Activity of Ciprofloxacin Encapsulated in Sophorolipid-Based Nano-Assemblies Against Ciprofloxacin-/Methicillin-Resistant Staphylococcus aureus (MRSA)
Source: Pharmaceutics. 2026 Jan 13;18(1):104. doi: 10.3390/pharmaceutics18010104 (PMC12845106; doi:10.3390/pharmaceutics18010104)
Supplement: Supplementary file 1 [file pharmaceutics-18-00104-s001.zip]

Archive with 1 entries (1 files):
- pharmaceutics-3692928-supplementary.pdf
